# Supplementary material for: α‐ketoglutarate delays age‐related fertility decline in mammals
Source: Aging Cell. 2021 Jan 15;20(2):e13291. doi: 10.1111/acel.13291 (PMC7884030; doi:10.1111/acel.13291)
Supplement: Supplementary file 6 — Tables S1–S2 [file ACEL-20-e13291-s006.xlsx]

## Sheet: mitochondria
Con vs aKG significant different mitochondria related genes
Gene ID	gene name	log2(K_DE/C_DE)
170731	Mfn2	-5.26239
57808	Rpl35a	-1.52595
20216	Acsm3	-1.39035
12862	Cox6a2	-1.34514
29818	Hspb7	-1.34395
98256	Kmo	-1.33078
235674	Acaa1b	-1.13457
75530	Lyrm7	-1.07731
69906	Slc25a32	0.992326
229731	Slc25a24	1.20353
232536	Mrps35	1.57904
110115	Cyp11b1	1.69302
69662	2310061I04Rik	3.34188
68915	Vars2	5.49185

## Sheet: immune
Con vs aKG significant different immune system related genes
Gene ID	Gene name	log2(K_DE/C_DE)
15511	Hspa1b Hcp70.1 Hsp70-1 Hsp70a1 Hspa1	-6.77251
11537	Cfd	-6.38617
170731	Mfn2 Kiaa0214 Marf	-5.28911
378700	Bpifb3 Lplunc3 Rya3	-2.98017
378425	Nlrp12 NALP12	-2.19317
20295	Ccl17	-2.04907
545651	Gm13278 Gm13277 Gm13279 Gm13288 Gm13289 Gm13290	-2.04285
26416	Mapk14 Crk1 Csbp1 Csbp2	-1.73551
57349	Ppbp Cxcl7	-1.67205
100504362	Ccl21a Scya21 Scya21a	-1.43683
72049	Tnfrsf13c Baffr Bcmd Br3	-1.43268
16653	Kras Kras2	-1.409
12739	Cldn3	-1.3616
218038	Amph	-1.30775
232345	A2m A2mp	-1.2844
106565	Dlk2 Egfl9	-1.0887
241589	D430041D05Rik	1.00775
236312	Pyhin1 Ifi209 Ifix	1.00949
55932	Gbp4 Gbp3	1.03451
12774	Ccr5 Cmkbr5	1.03677
15950	Ifi203	1.04454
226691	Ifi207 AI607873	1.04689
14999	H2-DMb1 H2-DMb2 H2-M beta1	1.05336
14961	H2-Ab1 H2-iabeta	1.05584
381308	Mnda Ifi205b	1.07832
21355	Tap2 Abcb3 Ham-2 Ham2	1.08733
71586	Ifih1	1.10952
17386	Mmp13	1.12544
100041621	Gm3435	1.1308
15015	H2-Q4 H2-GS10 H2-Gs10 H2-gs10 H2-Q1	1.23891
100042856	Gvin1	1.24484
80861	Dhx58 D11lgp2e Lgp2	1.29556
18787	Serpine1	1.36022
17836	Mug1 Mug-1	1.36233
18788	Serpinb2	1.36775
58203	Zbp1 Dlm1	1.37346
56838	Ccl28 Scya28	1.38673
20292	Ccl11 Scya11	1.39066
21354	Tap1 Abcb2 Ham-1 Ham1	1.47141
54123	Irf7	1.47643
246728	Oas2 oasl11	1.61357
108167383	Klra16 Ly-49P Ly49P	1.76216
246727	Oas3 oasl10	1.81239
246730	Oas1a Oias1	1.86947
23960	Oas1g	1.87987
100038882	Isg15 G1p2	1.90778
15018	H2-Q7 H2-Q4	1.91898
14282	Fosb	2.05112
15951	Ifi204	2.31384
12062	Bdkrb2	2.31939
386463	Cdsn	2.34117
74180	Muc5b	2.41214
14283	Fosl1 Fra1	2.66053
12263	C2	3.27157
668208	Gm13278 Gm13277, Gm13279, Gm13288, Gm13289, Gm13290	3.28035
100504404	H2-Ea H2-Ea-ps	3.56371
15039	H2-T22	4.76103
14969	H2-Eb1 Btnl2 IEbeta	4.92576
15019	H2-Q8 Q8	6.30375
